# Supplementary material for: Targeting NUPR1-dependent stress granules formation to induce synthetic lethality in KrasG12D-driven tumors
Source: EMBO Mol Med. 2024 Feb 15;16(3):4. doi: 10.1038/s44321-024-00032-2 (PMC10940650; doi:10.1038/s44321-024-00032-2)
Supplement: Supplementary file 9 — Source Data Fig. 1 [file 44321_2024_32_MOESM9_ESM.zip]

Archive with 54 entries (53 files):
- Figure 1/
- __MACOSX/._Figure 1
- Figure 1/Figure 1B rNUPR1wt.tif
- __MACOSX/Figure 1/._Figure 1B rNUPR1wt.tif
- Figure 1/Figure 1B rNUPR1T68Qt.tif
- __MACOSX/Figure 1/._Figure 1B rNUPR1T68Qt.tif
- Figure 1/Figure 1C rNUPR1wt.tif
- __MACOSX/Figure 1/._Figure 1C rNUPR1wt.tif
- Figure 1/Figure 1A 0 ┬╡M.tif
- __MACOSX/Figure 1/._Figure 1A 0 ┬╡M.tif
- Figure 1/Figure 1A 25 ┬╡M.tif
- __MACOSX/Figure 1/._Figure 1A 25 ┬╡M.tif
- Figure 1/Figure 1D rNUPR1wt+PAR.tif
- __MACOSX/Figure 1/._Figure 1D rNUPR1wt+PAR.tif
- Figure 1/Figure 1B  rNUPR1T68Q.A33Q.tif
- __MACOSX/Figure 1/._Figure 1B  rNUPR1T68Q.A33Q.tif
- Figure 1/Figure 1C rNUPR1wt +ZZW-115.tif
- __MACOSX/Figure 1/._Figure 1C rNUPR1wt +ZZW-115.tif
- Figure 1/Figure 1E rNUPR1wt+RNA+ZZW-115.tif
- __MACOSX/Figure 1/._Figure 1E rNUPR1wt+RNA+ZZW-115.tif
- Figure 1/Figure 1D rNUPR1wt+PAR+ZZW-115.tif
- __MACOSX/Figure 1/._Figure 1D rNUPR1wt+PAR+ZZW-115.tif
- Figure 1/Figure 1A100 ┬╡M.tif
- __MACOSX/Figure 1/._Figure 1A100 ┬╡M.tif
- Figure 1/Figure 1A 50 ┬╡M.tif
- __MACOSX/Figure 1/._Figure 1A 50 ┬╡M.tif
- Figure 1/Figure 1F rNUPR1wt+ 100 ng.┬╡l RNA.tif
- __MACOSX/Figure 1/._Figure 1F rNUPR1wt+ 100 ng.┬╡l RNA.tif
- Figure 1/Figure 1E rNUPR1A33Q.T68Q+RNA.tif
- __MACOSX/Figure 1/._Figure 1E rNUPR1A33Q.T68Q+RNA.tif
- Figure 1/Figure 1F 200 ng ul RNA.tif
- __MACOSX/Figure 1/._Figure 1F 200 ng ul RNA.tif
- Figure 1/Figure 1B rNUPR1A33Q.tif
- __MACOSX/Figure 1/._Figure 1B rNUPR1A33Q.tif
- Figure 1/Figure 1F rNUPR1wt+ 50 ng.┬╡l RNA.tif
- __MACOSX/Figure 1/._Figure 1F rNUPR1wt+ 50 ng.┬╡l RNA.tif
- Figure 1/Figure 1F rNUPR1wt.tif
- __MACOSX/Figure 1/._Figure 1F rNUPR1wt.tif
- Figure 1/Figure 1A 5 ┬╡M.tif
- __MACOSX/Figure 1/._Figure 1A 5 ┬╡M.tif
- Figure 1/Figure 1D rNUPR1A33Q+PAR.tif
- __MACOSX/Figure 1/._Figure 1D rNUPR1A33Q+PAR.tif
- Figure 1/Figure 1E rNUPR1wt+RNA.tif
- __MACOSX/Figure 1/._Figure 1E rNUPR1wt+RNA.tif
- Figure 1/Figure 1E rNUPR1T68Q+RNA.tif
- __MACOSX/Figure 1/._Figure 1E rNUPR1T68Q+RNA.tif
- Figure 1/Figure 1F rNUPR1wt+ 200 ng.┬╡l RNA.tif
- __MACOSX/Figure 1/._Figure 1F rNUPR1wt+ 200 ng.┬╡l RNA.tif
- Figure 1/Figure 1E rNUPR1A33Q+RNA.tif
- __MACOSX/Figure 1/._Figure 1E rNUPR1A33Q+RNA.tif
- Figure 1/Figure 1D rNUPR1A33Q.T68Q+PAR.tif
- __MACOSX/Figure 1/._Figure 1D rNUPR1A33Q.T68Q+PAR.tif
- Figure 1/Figure 1D rNUPR1T68Q+PAR.tif
- __MACOSX/Figure 1/._Figure 1D rNUPR1T68Q+PAR.tif
