# Supplementary material for: Targeting NUPR1-dependent stress granules formation to induce synthetic lethality in KrasG12D-driven tumors
Source: EMBO Mol Med. 2024 Feb 15;16(3):4. doi: 10.1038/s44321-024-00032-2 (PMC10940650; doi:10.1038/s44321-024-00032-2)
Supplement: Supplementary file 10 — Source Data Fig. 2 [file 44321_2024_32_MOESM10_ESM.zip]

Archive with 68 entries (67 files):
- Figure 2/
- __MACOSX/._Figure 2
- Figure 2/Figure 2C siNUPR1.tif
- __MACOSX/Figure 2/._Figure 2C siNUPR1.tif
- Figure 2/Figure 2D Merge ZZW-115.tif
- __MACOSX/Figure 2/._Figure 2D Merge ZZW-115.tif
- Figure 2/Figure 2B Ar.tif
- __MACOSX/Figure 2/._Figure 2B Ar.tif
- Figure 2/Figure 2B ZZW115 Ar.tif
- __MACOSX/Figure 2/._Figure 2B ZZW115 Ar.tif
- Figure 2/Figure 2C Ar sicontrol.tif
- __MACOSX/Figure 2/._Figure 2C Ar sicontrol.tif
- Figure 2/Figure 2E Merge KO Vehicle.tif
- __MACOSX/Figure 2/._Figure 2E Merge KO Vehicle.tif
- Figure 2/Figure 2E G3BP1 KO Vehicle.tif
- __MACOSX/Figure 2/._Figure 2E G3BP1 KO Vehicle.tif
- Figure 2/Figure 2D Merge Ar.tif
- __MACOSX/Figure 2/._Figure 2D Merge Ar.tif
- Figure 2/Figure 2E Merge WT Ar.tif
- __MACOSX/Figure 2/._Figure 2E Merge WT Ar.tif
- Figure 2/Figure 2E G3BP1 WT Ar.tif
- __MACOSX/Figure 2/._Figure 2E G3BP1 WT Ar.tif
- Figure 2/Figure 2D G3BP1 ZZW-115.tif
- __MACOSX/Figure 2/._Figure 2D G3BP1 ZZW-115.tif
- Figure 2/Figure 2D G3BP1 Control.tif
- __MACOSX/Figure 2/._Figure 2D G3BP1 Control.tif
- Figure 2/Figure 2E Merge WT Vehicle.tif
- __MACOSX/Figure 2/._Figure 2E Merge WT Vehicle.tif
- Figure 2/Figure 2E NUPR1 WT Ar.tif
- __MACOSX/Figure 2/._Figure 2E NUPR1 WT Ar.tif
- Figure 2/Figure 2D Merge Control.tif
- __MACOSX/Figure 2/._Figure 2D Merge Control.tif
- Figure 2/Figure 2D NUPR1 ZZW-115+Ar.tif
- __MACOSX/Figure 2/._Figure 2D NUPR1 ZZW-115+Ar.tif
- Figure 2/Figure 2E G3BP1 WT Vehicle.tif
- __MACOSX/Figure 2/._Figure 2E G3BP1 WT Vehicle.tif
- Figure 2/Figure 2D Merge ZZW-115+Ar.tif
- __MACOSX/Figure 2/._Figure 2D Merge ZZW-115+Ar.tif
- Figure 2/Figure 2E Merge KO Ar.tif
- __MACOSX/Figure 2/._Figure 2E Merge KO Ar.tif
- Figure 2/Figure 2C Ar.tif
- __MACOSX/Figure 2/._Figure 2C Ar.tif
- Figure 2/Figure 2D NUPR1 ZZW-115.tif
- __MACOSX/Figure 2/._Figure 2D NUPR1 ZZW-115.tif
- Figure 2/Figure 2B ZZW-115.tif
- __MACOSX/Figure 2/._Figure 2B ZZW-115.tif
- Figure 2/Figure 2E G3BP1 KO Ar.tif
- __MACOSX/Figure 2/._Figure 2E G3BP1 KO Ar.tif
- Figure 2/Figure 2E NUPR1 WT Vehicle.tif
- __MACOSX/Figure 2/._Figure 2E NUPR1 WT Vehicle.tif
- Figure 2/Figure 2D G3BP1 ZZW-115+Ar.tif
- __MACOSX/Figure 2/._Figure 2D G3BP1 ZZW-115+Ar.tif
- Figure 2/Figure 2C Ar siNUPR1.tif
- __MACOSX/Figure 2/._Figure 2C Ar siNUPR1.tif
- Figure 2/Figure 2E NUPR1 KO Ar.tif
- __MACOSX/Figure 2/._Figure 2E NUPR1 KO Ar.tif
- Figure 2/Figure 2D NUPR1 Ar.tif
- __MACOSX/Figure 2/._Figure 2D NUPR1 Ar.tif
- Figure 2/Figure 2E NUPR1 KO Vehicle.tif
- __MACOSX/Figure 2/._Figure 2E NUPR1 KO Vehicle.tif
- Figure 2/Figure 2D G3BP1 Ar.tif
- __MACOSX/Figure 2/._Figure 2D G3BP1 Ar.tif
- Figure 2/Figure 2D NUPR1 Control.tif
- __MACOSX/Figure 2/._Figure 2D NUPR1 Control.tif
- Figure 2/Figure 2B Control.tif
- __MACOSX/Figure 2/._Figure 2B Control.tif
- Figure 2/Figure 2 raw data.xlsx
- __MACOSX/Figure 2/._Figure 2 raw data.xlsx
