# Supplementary material for: Targeting NUPR1-dependent stress granules formation to induce synthetic lethality in KrasG12D-driven tumors
Source: EMBO Mol Med. 2024 Feb 15;16(3):4. doi: 10.1038/s44321-024-00032-2 (PMC10940650; doi:10.1038/s44321-024-00032-2)
Supplement: Supplementary file 10 — Source Data Fig. 2 [file 44321_2024_32_MOESM10_ESM.zip › Figure 2/Figure 2 raw data.xlsx]

## Sheet: Feuil1
	Figure 2A
	Flag		SGs compartment	No SGs compartment		GFP		SGs compartment	No SGs compartment
		DMEM	162	494			DMEM	75	195
		No-glucose	299	853			No-glu.	120	410
		Thapsigargin	218	610			TPS	82	382
	Figure 2B
		siControl					siNUPR1
	Control	0	0	0	0	0	0	0	0	0	0
	Arsenate	21.33	13.2	16.84	19.54	16.31	3.7	5.87	3.87	4.97	5.74
	Figure 2D
	number of G3BP1 dots by nucleus
		Vehicle					ZZW-115
	Control	0	0	0	0	0	0	0.1	0	0.2	0.1
	Arsenate	8.07	7.33	11.5	12.45	10.89	2.52	3.22	4.51	2.13	1.98
	number of NUPR1 dots by nucleus
		Vehicle					ZZW-115
	Control	5.7	8.4	3.6	7.4	8.69	8.92	9.64	6.2	10.58	3.41
	Arsenate	25.89	35.45	31.7	30.03	29.74	18.29	9.31	13.73	10.78	12.24
	number of G3BP1/NUPR1 co-localizing dots by nucleus
		Vehicle					ZZW-115
	Control	0	0	0	0	0	0	0	0	0	0
	Arsenate	7.55	6.99	10.87	11.25	8.74	2.03	2.87	3.97	1.89	1.48
	Figure 2E
	number of G3BP1 dots by nucleus
		NUPR1-WT					NUPR1-KO
	Control	0	0	0	0	0	0	0	0	0	0
	Arsenate	9.42	17.77	17.35	11.45	12.98	0	0	0	0	0
	number of NUPR1 dots by nucleus
		NUPR1-WT					NUPR1-KO
	Control	3.45	5.65	4.78	5.96	4.56	0	0	0	0	0
	Arsenate	31.25	28.95	41.98	34.78	32.1	0	0	0	0	0
	number of G3BP1/NUPR1 co-localizing dots by nucleus
		NUPR1-WT					NUPR1-KO
	Control	0	0	0	0	0	0	0	0	0	0
	Arsenate	8.95	12.58	15.89	15.87	8.57	0	0	0	0	0
