# Supplementary material for: Targeting NUPR1-dependent stress granules formation to induce synthetic lethality in KrasG12D-driven tumors
Source: EMBO Mol Med. 2024 Feb 15;16(3):4. doi: 10.1038/s44321-024-00032-2 (PMC10940650; doi:10.1038/s44321-024-00032-2)
Supplement: Supplementary file 11 — Source Data Fig. 3 [file 44321_2024_32_MOESM11_ESM.zip]

Archive with 136 entries (135 files):
- Figure 3/
- __MACOSX/._Figure 3
- Figure 3/Figure 3C Untrated Flag GFP Dox.tif
- __MACOSX/Figure 3/._Figure 3C Untrated Flag GFP Dox.tif
- Figure 3/Figure 3C Untrated G3BP1 GFP Vehicle.tif
- __MACOSX/Figure 3/._Figure 3C Untrated G3BP1 GFP Vehicle.tif
- Figure 3/Figure 3C Untrated G3BP1 NUPR1mut-Flag Vehicle.tif
- __MACOSX/Figure 3/._Figure 3C Untrated G3BP1 NUPR1mut-Flag Vehicle.tif
- Figure 3/Figure 3C ZZW-115+Arsenate Flag GFP Vehicle.tif
- __MACOSX/Figure 3/._Figure 3C ZZW-115+Arsenate Flag GFP Vehicle.tif
- Figure 3/Figure 3C ZZW-115+Arsenate G3BP1 NUPR1mut-Flag Vehicle.tif
- __MACOSX/Figure 3/._Figure 3C ZZW-115+Arsenate G3BP1 NUPR1mut-Flag Vehicle.tif
- Figure 3/Figure 3CArsenate Flag GFP Vehicle.tif
- __MACOSX/Figure 3/._Figure 3CArsenate Flag GFP Vehicle.tif
- Figure 3/Figure 3C ZZW-115+Arsenate Flag NUPR1mut-Flag Dox.tif
- __MACOSX/Figure 3/._Figure 3C ZZW-115+Arsenate Flag NUPR1mut-Flag Dox.tif
- Figure 3/Figure 3CArsenate Merge NUPR1-Flag Vehicle.tif
- __MACOSX/Figure 3/._Figure 3CArsenate Merge NUPR1-Flag Vehicle.tif
- Figure 3/Figure 3C Arsenate Flag NUPR1mut-Flag Vehicle.tif
- __MACOSX/Figure 3/._Figure 3C Arsenate Flag NUPR1mut-Flag Vehicle.tif
- Figure 3/Figure 3 raw data.xlsx
- __MACOSX/Figure 3/._Figure 3 raw data.xlsx
- Figure 3/Figure 3C ZZW-115+Arsenate Merge NUPR1mut-Flag Vehicle.tif
- __MACOSX/Figure 3/._Figure 3C ZZW-115+Arsenate Merge NUPR1mut-Flag Vehicle.tif
- Figure 3/Figure 3C Untrated Merge NUPR1mut-Flag Vehicle.tif
- __MACOSX/Figure 3/._Figure 3C Untrated Merge NUPR1mut-Flag Vehicle.tif
- Figure 3/Figure 3C Arsenate Flag GFP Dox.tif
- __MACOSX/Figure 3/._Figure 3C Arsenate Flag GFP Dox.tif
- Figure 3/Figure 3A 4668 iKras Control Vehicle.tif
- __MACOSX/Figure 3/._Figure 3A 4668 iKras Control Vehicle.tif
- Figure 3/Figure 3A 4668 iKras Control Dox.tif
- __MACOSX/Figure 3/._Figure 3A 4668 iKras Control Dox.tif
- Figure 3/Figure 3A 4668 iKras Ar Dox.tif
- __MACOSX/Figure 3/._Figure 3A 4668 iKras Ar Dox.tif
- Figure 3/Figure 3C Untrated Flag GFP Vehicle.tif
- __MACOSX/Figure 3/._Figure 3C Untrated Flag GFP Vehicle.tif
- Figure 3/Figure 3C Untrated Merge NUPR1-Flag Vehicle.tif
- __MACOSX/Figure 3/._Figure 3C Untrated Merge NUPR1-Flag Vehicle.tif
- Figure 3/Figure 3C Untrated Merge GFP Dox.tif
- __MACOSX/Figure 3/._Figure 3C Untrated Merge GFP Dox.tif
- Figure 3/Figure 3A 4292 iKras Ar Dox.tif
- __MACOSX/Figure 3/._Figure 3A 4292 iKras Ar Dox.tif
- Figure 3/Figure 3A 9805 iKras Control Dox.tif
- __MACOSX/Figure 3/._Figure 3A 9805 iKras Control Dox.tif
- Figure 3/Figure 3C Arsenate Flag NUPR1-Flag Vehicle.tif
- __MACOSX/Figure 3/._Figure 3C Arsenate Flag NUPR1-Flag Vehicle.tif
- Figure 3/Figure 3C Arsenate G3BP1 GFP Vehicle.tif
- __MACOSX/Figure 3/._Figure 3C Arsenate G3BP1 GFP Vehicle.tif
- Figure 3/Figure 3A 4668 iKras Ar Vehicle.tif
- __MACOSX/Figure 3/._Figure 3A 4668 iKras Ar Vehicle.tif
- Figure 3/Figure 3C Untrated G3BP1 NUPR1-Flag Dox.tif
- __MACOSX/Figure 3/._Figure 3C Untrated G3BP1 NUPR1-Flag Dox.tif
- Figure 3/Figure 3A 9805 iKras Control Vehicle.tif
- __MACOSX/Figure 3/._Figure 3A 9805 iKras Control Vehicle.tif
- Figure 3/Figure 3C Untrated Flag NUPR1mut-Flag Vehicle.tif
- __MACOSX/Figure 3/._Figure 3C Untrated Flag NUPR1mut-Flag Vehicle.tif
- Figure 3/Figure 3C ZZW-115+Arsenate Flag NUPR1-Flag Dox.tif
- __MACOSX/Figure 3/._Figure 3C ZZW-115+Arsenate Flag NUPR1-Flag Dox.tif
- Figure 3/Figure 3C ZZW-115+Arsenate Merge GFP Dox.tif
- __MACOSX/Figure 3/._Figure 3C ZZW-115+Arsenate Merge GFP Dox.tif
- Figure 3/Figure 3C Arsenate G3BP1 NUPR1mut-Flag Dox.tif
- __MACOSX/Figure 3/._Figure 3C Arsenate G3BP1 NUPR1mut-Flag Dox.tif
- Figure 3/Figure 3C ZZW-115+Arsenate Merge NUPR1-Flag Dox.tif
- __MACOSX/Figure 3/._Figure 3C ZZW-115+Arsenate Merge NUPR1-Flag Dox.tif
- Figure 3/Figure 3A 9805 iKras Ar Vehicle.tif
- __MACOSX/Figure 3/._Figure 3A 9805 iKras Ar Vehicle.tif
- Figure 3/Figure 3CArsenate Merge GFP Dox.tif
- __MACOSX/Figure 3/._Figure 3CArsenate Merge GFP Dox.tif
- Figure 3/Figure 3C ZZW-115+Arsenate Flag NUPR1mut-Flag Vehicle.tif
- __MACOSX/Figure 3/._Figure 3C ZZW-115+Arsenate Flag NUPR1mut-Flag Vehicle.tif
- Figure 3/Figure 3C Arsenate G3BP1 NUPR1-Flag Dox.tif
- __MACOSX/Figure 3/._Figure 3C Arsenate G3BP1 NUPR1-Flag Dox.tif
- Figure 3/Figure 3C Arsenate Flag NUPR1-Flag Dox.tif
- __MACOSX/Figure 3/._Figure 3C Arsenate Flag NUPR1-Flag Dox.tif
- Figure 3/Figure 3C ZZW-115+Arsenate G3BP1 GFP Dox.tif
- __MACOSX/Figure 3/._Figure 3C ZZW-115+Arsenate G3BP1 GFP Dox.tif
- Figure 3/Figure 3C ZZW-115+Arsenate G3BP1 NUPR1-Flag Vehicle.tif
- __MACOSX/Figure 3/._Figure 3C ZZW-115+Arsenate G3BP1 NUPR1-Flag Vehicle.tif
- Figure 3/Figure 3A 4292 iKras Control Dox.tif
- __MACOSX/Figure 3/._Figure 3A 4292 iKras Control Dox.tif
- Figure 3/Figure 3C Arsenate G3BP1 NUPR1-Flag Vehicle.tif
- __MACOSX/Figure 3/._Figure 3C Arsenate G3BP1 NUPR1-Flag Vehicle.tif
- Figure 3/Figure 3C ZZW-115+Arsenate G3BP1 GFP Vehicle.tif
- __MACOSX/Figure 3/._Figure 3C ZZW-115+Arsenate G3BP1 GFP Vehicle.tif
- Figure 3/Figure 3C Untrated G3BP1 GFP Dox.tif
- __MACOSX/Figure 3/._Figure 3C Untrated G3BP1 GFP Dox.tif
- Figure 3/Figure 3C Arsenate Merge NUPR1-Flag Dox.tif
- __MACOSX/Figure 3/._Figure 3C Arsenate Merge NUPR1-Flag Dox.tif
- Figure 3/Figure 3C Arsenate Flag NUPR1mut-Flag Dox.tif
- __MACOSX/Figure 3/._Figure 3C Arsenate Flag NUPR1mut-Flag Dox.tif
- Figure 3/Figure 3A 4292 iKras Ar Vehicle.tif
- __MACOSX/Figure 3/._Figure 3A 4292 iKras Ar Vehicle.tif
- Figure 3/Figure 3C ZZW-115+Arsenate G3BP1 NUPR1-Flag Dox.tif
- __MACOSX/Figure 3/._Figure 3C ZZW-115+Arsenate G3BP1 NUPR1-Flag Dox.tif
- Figure 3/Figure 3CArsenate G3BP1 NUPR1mut-Flag Vehicle.tif
- __MACOSX/Figure 3/._Figure 3CArsenate G3BP1 NUPR1mut-Flag Vehicle.tif
- Figure 3/Figure 3C Arsenate G3BP1 GFP Dox.tif
- __MACOSX/Figure 3/._Figure 3C Arsenate G3BP1 GFP Dox.tif
- Figure 3/Figure 3C Untrated Merge GFP Vehicle.tif
- __MACOSX/Figure 3/._Figure 3C Untrated Merge GFP Vehicle.tif
- Figure 3/Figure 3CArsenate Merge NUPR1mut-Flag Dox.tif
- __MACOSX/Figure 3/._Figure 3CArsenate Merge NUPR1mut-Flag Dox.tif
- Figure 3/Figure 3A 4292 iKras Control Vehicle.tif
- __MACOSX/Figure 3/._Figure 3A 4292 iKras Control Vehicle.tif
- Figure 3/Figure 3C Untrated Merge NUPR1-Flag Dox.tif
- __MACOSX/Figure 3/._Figure 3C Untrated Merge NUPR1-Flag Dox.tif
- Figure 3/Figure 3C ZZW-115+Arsenate G3BP1 NUPR1mut-Flag Dox.tif
- __MACOSX/Figure 3/._Figure 3C ZZW-115+Arsenate G3BP1 NUPR1mut-Flag Dox.tif
- Figure 3/Figure 3C ZZW-115+Arsenate Merge NUPR1mut-Flag Dox.tif
- __MACOSX/Figure 3/._Figure 3C ZZW-115+Arsenate Merge NUPR1mut-Flag Dox.tif
- Figure 3/Figure 3C ZZW-115+Arsenate Flag NUPR1-Flag Vehicle.tif
- __MACOSX/Figure 3/._Figure 3C ZZW-115+Arsenate Flag NUPR1-Flag Vehicle.tif
- Figure 3/Figure 3A 9805 iKras Ar Dox.tif
- __MACOSX/Figure 3/._Figure 3A 9805 iKras Ar Dox.tif
- Figure 3/Figure 3CArsenate Merge NUPR1mut-Flag Vehicle.tif
- __MACOSX/Figure 3/._Figure 3CArsenate Merge NUPR1mut-Flag Vehicle.tif
- Figure 3/Figure 3C Arsenate Merge GFP Vehicle.tif
- __MACOSX/Figure 3/._Figure 3C Arsenate Merge GFP Vehicle.tif
- Figure 3/Figure 3C Untrated Flag NUPR1-Flag Vehicle.tif
- __MACOSX/Figure 3/._Figure 3C Untrated Flag NUPR1-Flag Vehicle.tif
- Figure 3/Figure 3C Untrated Flag NUPR1mut-Flag Dox.tif
- __MACOSX/Figure 3/._Figure 3C Untrated Flag NUPR1mut-Flag Dox.tif
- Figure 3/Figure 3C ZZW-115+Arsenate Flag GFP Dox.tif
- __MACOSX/Figure 3/._Figure 3C ZZW-115+Arsenate Flag GFP Dox.tif
- Figure 3/Figure 3C Untrated G3BP1 NUPR1mut-Flag Dox.tif
- __MACOSX/Figure 3/._Figure 3C Untrated G3BP1 NUPR1mut-Flag Dox.tif
- Figure 3/Figure 3C Untrated Merge NUPR1mut-Flag Dox.tif
- __MACOSX/Figure 3/._Figure 3C Untrated Merge NUPR1mut-Flag Dox.tif
- Figure 3/Figure 3C ZZW-115+Arsenate Merge NUPR1-Flag Vehicle.tif
- __MACOSX/Figure 3/._Figure 3C ZZW-115+Arsenate Merge NUPR1-Flag Vehicle.tif
- Figure 3/Figure 3C Untrated Flag NUPR1-Flag Dox.tif
- __MACOSX/Figure 3/._Figure 3C Untrated Flag NUPR1-Flag Dox.tif
- Figure 3/Figure 3C Untrated G3BP1 NUPR1-Flag Vehicle.tif
- __MACOSX/Figure 3/._Figure 3C Untrated G3BP1 NUPR1-Flag Vehicle.tif
- Figure 3/Figure 3C ZZW-115+Arsenate Merge GFP Vehicle.tif
- __MACOSX/Figure 3/._Figure 3C ZZW-115+Arsenate Merge GFP Vehicle.tif
