# Supplementary material for: Targeting NUPR1-dependent stress granules formation to induce synthetic lethality in KrasG12D-driven tumors
Source: EMBO Mol Med. 2024 Feb 15;16(3):4. doi: 10.1038/s44321-024-00032-2 (PMC10940650; doi:10.1038/s44321-024-00032-2)
Supplement: Supplementary file 11 — Source Data Fig. 3 [file 44321_2024_32_MOESM11_ESM.zip › Figure 3/Figure 3 raw data.xlsx]

## Sheet: Feuil1
	Figure 3A
	4292 ikras number of SGs/nucleus
		Doxycycline +			Doxycycline -
	Control	0	0	0	0	0	0
	Arsenate	5.41	8.14	7.98	0	0	0
	4668 ikras number of SGs/nucleus
		Doxycycline +			Doxycycline -
	Control	0	0	0	0	0	0
	Arsenate	7.46	9.87	6.53	0	0	0
	9805 ikras number of SGs/nucleus
		Doxycycline +			Doxycycline -
	Control	0	0	0	0	0	0
	Arsenate	15.47	13.56	9.65	0	0	0
	Figure 3B
			Doxycycline -			Doxycycline +
		4292	0.804698	1.02013	1.17517	3.70357	3.25975	2.9676
		4668	1.22235	0.924355	0.853295	9.51065	11.0714	11.8051
		9805	0.898026	1.125	0.976974	11.2676	8.63165	10.0065
	Figure 3C
	Un treated
		Doxycycline +					Doxycycline -
	NUPR1-Flag	5.21053	3.76667	5.625	12.2727	10.2667	5.25	2.69565	9.11111	7.04762	10.3889
	NUPR1A33Q/T68Q-Flag	0	0	0	0	0	0	0	0	0	0
	GFP	0	0	0	0	0	0	0	0	0	0
	Arsenate
		Doxycycline +					Doxycycline -
	NUPR1-Flag	16.3182	20.9355	15.5862	31.2973	17.8276	12.9714	16.3226	21.9487	26.2812	30.4286
	NUPR1A33Q/T68Q-Flag	0	0	0	0	0	0	0	0	0	0
	GFP	15.8077	11.2353	7.03571	20.625	10.8571	0	0	0	0	0
	ZZW-115+Arsenate
		Doxycycline +					Doxycycline -
	NUPR1-Flag	3.1654	2.79586	1.24987	2.04952	1.74981	4.19875	1.54698	2.46987	1.79846	2.2578
	NUPR1A33Q/T68Q-Flag	0	0	0	0	0	0	0	0	0	0
	GFP	0	0	0	0	0	0	0	0	0	0
