# Supplementary material for: Targeting NUPR1-dependent stress granules formation to induce synthetic lethality in KrasG12D-driven tumors
Source: EMBO Mol Med. 2024 Feb 15;16(3):4. doi: 10.1038/s44321-024-00032-2 (PMC10940650; doi:10.1038/s44321-024-00032-2)
Supplement: Supplementary file 12 — Source Data Fig. 4 [file 44321_2024_32_MOESM12_ESM.zip]

Archive with 16 entries (15 files):
- Figure 4/
- __MACOSX/._Figure 4
- Figure 4/Figure 4 raw data.xlsx
- __MACOSX/Figure 4/._Figure 4 raw data.xlsx
- Figure 4/Figure 4A 9805 Dox - control.fcs
- __MACOSX/Figure 4/._Figure 4A 9805 Dox - control.fcs
- Figure 4/Figure 4A 9805 Dox - ZZW 4uM.fcs
- __MACOSX/Figure 4/._Figure 4A 9805 Dox - ZZW 4uM.fcs
- Figure 4/Figure 4A 9805 Dox + control.fcs
- __MACOSX/Figure 4/._Figure 4A 9805 Dox + control.fcs
- Figure 4/Figure 4A 9805 Dox - ZZW 2 uM.fcs
- __MACOSX/Figure 4/._Figure 4A 9805 Dox - ZZW 2 uM.fcs
- Figure 4/Figure 4A 9805 Dox + ZZW 2 uM.fcs
- __MACOSX/Figure 4/._Figure 4A 9805 Dox + ZZW 2 uM.fcs
- Figure 4/Figure 4A 9805 Dox + ZZW 4uM.fcs
- __MACOSX/Figure 4/._Figure 4A 9805 Dox + ZZW 4uM.fcs
