# Supplementary material for: Targeting NUPR1-dependent stress granules formation to induce synthetic lethality in KrasG12D-driven tumors
Source: EMBO Mol Med. 2024 Feb 15;16(3):4. doi: 10.1038/s44321-024-00032-2 (PMC10940650; doi:10.1038/s44321-024-00032-2)
Supplement: Supplementary file 12 — Source Data Fig. 4 [file 44321_2024_32_MOESM12_ESM.zip › Figure 4/Figure 4 raw data.xlsx]

## Sheet: Feuil1
	Figure 4A
	%PI -positive cells
	Doxycycline -			Doxycycline +
	7.34	7.54	7.89	6.31	6.87	5.48
	7.38	8.47	7.62	7.75	8.54	6.1
	11.78	11.25	10.57	16.96	15.47	16.57
	%alive cells
	Doxycycline -			Doxycycline +
	80.3	75.6	85.6	90.6	94.5	87.5
	79.7	82.3	69.2	82.4	78.5	75.6
	69.9	70.5	62.3	35.5	32.6	40.2
	% Annexin V positive cells
	Doxycycline -			Doxycycline +
	19.03	15.75	22.65	8.93	10.52	8.89
	19.63	20.14	23.54	17.3	19.85	21.46
	29.5	32.58	28.96	63.9	55.87	60.49
	Figure 4B
	ZZW-115 (μM)	Doxicycline +			Doxicycline -
	0	88.5501	103.391	108.059	18.9984	17.5247	18.7788
	0.5	101.911	116.392	99.2542	18.0315	16.877	19.7553
	1	94.4383	100.107		17.5505	18.0229
	2	85.7385	81.7227	78.3706	19.1354	23.5399	19.3266
	4	29.5056	28.5229	25.4375	27.7133	26.0938	20.3361
	6	21.2658	20.8944		21.7947	24.0952
	Figure 4C
	ZZW115 (μM)	Doxycycline +				Doxycycline -
	0	111.855	114.761	114.485	202.749	203.899	241.074	245.15	210.567
	0.5	134.643	102.612	93.0412	175.12	247.884	253.301	212.67	247.434
	1	103.261	194.721	106.549	219.646	179.418	207.801	199.659	244.97
	2	132.134	135.155	155.843	269.227	153.069	206.833	218.759	237.461
	4	358.118	383.1	345.053	513.584	228.554	228.357	162.813	237.964
	6	312.322	453.978	466.928	598.464	208.533	186.499	157.512	164.804
	8	807.186	650.9	604.095	995.604	201.503	232.021	207.88	229.585
	10	1696.78	1359.87	1375.31	2046.88	286.02	297.482	204.918	307.865
	Figure 4D
	ZZW115 (μM)	Doxycycline +				Doxycycline -
	0	50.5824	46.3385	53.0791	65.0006	50.8983	53.2256	45.8761	99.2566
	0.5	43.5139	46.5044	46.7273	82.909	26.3974	28.8982	24.1141	53.4982
	1	49.3273	54.1909	50.8255	81.8582	26.9317	28.5071	26.9265	50.1437
	2	63.2631	68.6691	68.1941	117.884	28.917	27.2709	29.8558	49.4846
	4	101.027	107.844	102.239	125.925	25.2007	26.189	24.8402	44.4904
	6	170.991	190.647	182.743	159.723	133.284	133.015	100.568	146.437
	8	253.162	272.683	291.851	265.878	180.163	208.986	187.6	187.767
	10	304.653	320.889	328.773	407.234	266.568	266.031	321.136	312.535
	Figure 4E
			siControl			siNUPR1			siG3BP1			siNUPR1 + siG3BP1
	Doxycycline +		101.934	97.6058	100.46	73.7089	65.0961	76.0565	63.9392	70.4974	66.1966	60.2038	58.8826	62.9365
	Doxycycline -		88.9917	90.0497	86.2998	79.2194	86.4827	78.9168	89.5447	87.8565	80.1501	87.3547	85.2736	80.3625
	Figure 4F
			siControl			siNUPR1			siG3BP1			siNUPR1 + siG3BP1
	Doxycycline +		116.877	105.222	107.191	455.816	444.034	584.616	608.489	641.051	564.065	508.99	581.59	571.59
	Doxycycline -		203.636	163.695	186.439	208.117	231.534	237.058	220.721	265.742	260.672	202.26	277.86	265.03
	Figure 4G
			siControl			siNUPR1			siG3BP1			siNUPR1 + siG3BP1
	Doxycycline +		57.4775	60.0484	58.2246	168.381	167.483	163.091	132.689	142.846	136.933	177.42	132.76	139.32
	Doxycycline -		70.7514	71.7235	69.8879	82.4652	72.5637	82.2631	72.4733	71.6323	72.7358	75.32	75.88	64.79
