# Supplementary material for: Targeting NUPR1-dependent stress granules formation to induce synthetic lethality in KrasG12D-driven tumors
Source: EMBO Mol Med. 2024 Feb 15;16(3):4. doi: 10.1038/s44321-024-00032-2 (PMC10940650; doi:10.1038/s44321-024-00032-2)
Supplement: Supplementary file 13 — Source Data Fig. 5 [file 44321_2024_32_MOESM13_ESM.zip]

Archive with 62 entries (61 files):
- Figure 5/
- __MACOSX/._Figure 5
- Figure 5/Figure 5C Vehicel KC.tif
- __MACOSX/Figure 5/._Figure 5C Vehicel KC.tif
- Figure 5/Figure 5F ZZW-115 control.tif
- __MACOSX/Figure 5/._Figure 5F ZZW-115 control.tif
- Figure 5/Figure 5E ZZW-115 Control.tif
- __MACOSX/Figure 5/._Figure 5E ZZW-115 Control.tif
- Figure 5/Figure 5D ZZW-115 Control.tif
- __MACOSX/Figure 5/._Figure 5D ZZW-115 Control.tif
- Figure 5/Figure 5B ZZW-115 control.tif
- __MACOSX/Figure 5/._Figure 5B ZZW-115 control.tif
- Figure 5/Figure 5C ZZW-115 control.tif
- __MACOSX/Figure 5/._Figure 5C ZZW-115 control.tif
- Figure 5/Figure 5A Vehicel KC.tif
- __MACOSX/Figure 5/._Figure 5A Vehicel KC.tif
- Figure 5/Figure 5A ZZW-115 control.tif
- __MACOSX/Figure 5/._Figure 5A ZZW-115 control.tif
- Figure 5/Figure 5F Vehicle KC.tif
- __MACOSX/Figure 5/._Figure 5F Vehicle KC.tif
- Figure 5/Figure 5D ZZW-115 KC.tif
- __MACOSX/Figure 5/._Figure 5D ZZW-115 KC.tif
- Figure 5/Figure5H .pptx
- __MACOSX/Figure 5/._Figure5H .pptx
- Figure 5/Figure 5C ZZW-115 KC.tif
- __MACOSX/Figure 5/._Figure 5C ZZW-115 KC.tif
- Figure 5/Figure 5G Control Vehicel.tif
- __MACOSX/Figure 5/._Figure 5G Control Vehicel.tif
- Figure 5/Figure 5B ZZW-115 KC.tif
- __MACOSX/Figure 5/._Figure 5B ZZW-115 KC.tif
- Figure 5/Figure 5G KC Vehicel.tif
- __MACOSX/Figure 5/._Figure 5G KC Vehicel.tif
- Figure 5/Figure 5G KC ZZW-115l.tif
- __MACOSX/Figure 5/._Figure 5G KC ZZW-115l.tif
- Figure 5/Figure 5E ZZW-115 KC.tif
- __MACOSX/Figure 5/._Figure 5E ZZW-115 KC.tif
- Figure 5/Figure 5 raw data.xlsx
- __MACOSX/Figure 5/._Figure 5 raw data.xlsx
- Figure 5/Figure 5G Control ZZW-115l.tif
- __MACOSX/Figure 5/._Figure 5G Control ZZW-115l.tif
- Figure 5/Figure 5E Vehicle KC.tif
- __MACOSX/Figure 5/._Figure 5E Vehicle KC.tif
- Figure 5/Figure 5F Vehicle control.tif
- __MACOSX/Figure 5/._Figure 5F Vehicle control.tif
- Figure 5/Figure 5E Vehicle Control.tif
- __MACOSX/Figure 5/._Figure 5E Vehicle Control.tif
- Figure 5/Figure 5D Vehicle control.tif
- __MACOSX/Figure 5/._Figure 5D Vehicle control.tif
- Figure 5/Figure 5B Vehicle KC.tif
- __MACOSX/Figure 5/._Figure 5B Vehicle KC.tif
- Figure 5/Figure 5C  Vehicle control.tif
- __MACOSX/Figure 5/._Figure 5C  Vehicle control.tif
- Figure 5/Figure 5A ZZW-115 KC.tif
- __MACOSX/Figure 5/._Figure 5A ZZW-115 KC.tif
- Figure 5/Figure 5B Vehicle control.tif
- __MACOSX/Figure 5/._Figure 5B Vehicle control.tif
- Figure 5/Figure 5F ZZW-115 KC.tif
- __MACOSX/Figure 5/._Figure 5F ZZW-115 KC.tif
- Figure 5/Figure 5D Vehicle KC.tif
- __MACOSX/Figure 5/._Figure 5D Vehicle KC.tif
- Figure 5/Figure 5A Vehicle control.tif
- __MACOSX/Figure 5/._Figure 5A Vehicle control.tif
