# Supplementary material for: Targeting NUPR1-dependent stress granules formation to induce synthetic lethality in KrasG12D-driven tumors
Source: EMBO Mol Med. 2024 Feb 15;16(3):4. doi: 10.1038/s44321-024-00032-2 (PMC10940650; doi:10.1038/s44321-024-00032-2)
Supplement: Supplementary file 13 — Source Data Fig. 5 [file 44321_2024_32_MOESM13_ESM.zip › Figure 5/Figure 5 raw data.xlsx]

## Sheet: Feuil1
	Figure 5B
			Vehicule								ZZW115
	Control		0	0	0	0	0				0	0	0	0	0
	Pdx1-Cre KrasG12D		14.3886	4.95373	11.8429	5.42852	5.48758	17.9469	29.5786	17.9701	0	0	0	0	0	0	0
