# Supplementary material for: Targeting NUPR1-dependent stress granules formation to induce synthetic lethality in KrasG12D-driven tumors
Source: EMBO Mol Med. 2024 Feb 15;16(3):4. doi: 10.1038/s44321-024-00032-2 (PMC10940650; doi:10.1038/s44321-024-00032-2)
Supplement: Supplementary file 14 — Source Data Fig. 6 [file 44321_2024_32_MOESM14_ESM.zip]

Archive with 52 entries (51 files):
- Figure 6/
- __MACOSX/._Figure 6
- Figure 6/Figure 6A G3BP1 Control Vehicle.tif
- __MACOSX/Figure 6/._Figure 6A G3BP1 Control Vehicle.tif
- Figure 6/Figure 6A G3BP1 KC Vehicle.tif
- __MACOSX/Figure 6/._Figure 6A G3BP1 KC Vehicle.tif
- Figure 6/Figure 6A NUPR1 KC ZZW-115.tif
- __MACOSX/Figure 6/._Figure 6A NUPR1 KC ZZW-115.tif
- Figure 6/Figure 6B Merge KC ZZW-115.tif
- __MACOSX/Figure 6/._Figure 6B Merge KC ZZW-115.tif
- Figure 6/Figure 6A Merge Control Vehicle.tif
- __MACOSX/Figure 6/._Figure 6A Merge Control Vehicle.tif
- Figure 6/Figure 6A Merge KC Vehicle.tif
- __MACOSX/Figure 6/._Figure 6A Merge KC Vehicle.tif
- Figure 6/Figure 6A NUPR1 Control Vehicle.tif
- __MACOSX/Figure 6/._Figure 6A NUPR1 Control Vehicle.tif
- Figure 6/Figure 6B PABp Control ZZW-115.tif
- __MACOSX/Figure 6/._Figure 6B PABp Control ZZW-115.tif
- Figure 6/Figure 6B pEIF2 Control Vehicle.tif
- __MACOSX/Figure 6/._Figure 6B pEIF2 Control Vehicle.tif
- Figure 6/Figure 6B PABP KC ZZW-115.tif
- __MACOSX/Figure 6/._Figure 6B PABP KC ZZW-115.tif
- Figure 6/Figure 6B Merge Control ZZW-115.tif
- __MACOSX/Figure 6/._Figure 6B Merge Control ZZW-115.tif
- Figure 6/Figure 6B pEIF2 KC ZZW-115.tif
- __MACOSX/Figure 6/._Figure 6B pEIF2 KC ZZW-115.tif
- Figure 6/Figure 6B pEIF2 Control ZZW-115.tif
- __MACOSX/Figure 6/._Figure 6B pEIF2 Control ZZW-115.tif
- Figure 6/Figure 6A NUPR1 Control ZZW-115.tif
- __MACOSX/Figure 6/._Figure 6A NUPR1 Control ZZW-115.tif
- Figure 6/Figure 6B PABP Control Vehicle.tif
- __MACOSX/Figure 6/._Figure 6B PABP Control Vehicle.tif
- Figure 6/Figure 6B Merge Control Vehicle.tif
- __MACOSX/Figure 6/._Figure 6B Merge Control Vehicle.tif
- Figure 6/Figure 6B pEIF2 KC Vehicle.tif
- __MACOSX/Figure 6/._Figure 6B pEIF2 KC Vehicle.tif
- Figure 6/Figure 6B PABP KC Vehicle.tif
- __MACOSX/Figure 6/._Figure 6B PABP KC Vehicle.tif
- Figure 6/Figure 6B Merge KC Vehicle.tif
- __MACOSX/Figure 6/._Figure 6B Merge KC Vehicle.tif
- Figure 6/Figure 6A NUPR1 KC Vehicle.tif
- __MACOSX/Figure 6/._Figure 6A NUPR1 KC Vehicle.tif
- Figure 6/Figure 6A Merge Control ZZW-115.tif
- __MACOSX/Figure 6/._Figure 6A Merge Control ZZW-115.tif
- Figure 6/Figure 6A G3BP1 Control ZZW-115.tif
- __MACOSX/Figure 6/._Figure 6A G3BP1 Control ZZW-115.tif
- Figure 6/Figure 6A G3BP1 KC ZZW-115.tif
- __MACOSX/Figure 6/._Figure 6A G3BP1 KC ZZW-115.tif
- Figure 6/Figure 6A Merge KC ZZW-115.tif
- __MACOSX/Figure 6/._Figure 6A Merge KC ZZW-115.tif
- Figure 6/Figure 6 raw data.xlsx
- __MACOSX/Figure 6/._Figure 6 raw data.xlsx
