# Supplementary material for: Targeting NUPR1-dependent stress granules formation to induce synthetic lethality in KrasG12D-driven tumors
Source: EMBO Mol Med. 2024 Feb 15;16(3):4. doi: 10.1038/s44321-024-00032-2 (PMC10940650; doi:10.1038/s44321-024-00032-2)
Supplement: Supplementary file 14 — Source Data Fig. 6 [file 44321_2024_32_MOESM14_ESM.zip › Figure 6/Figure 6 raw data.xlsx]

## Sheet: Feuil1
	Figure 6A
	number of NUPR1 dots by nucleus
		Vehicle					ZZW-115
	Control	0	0.2	0.05	0	0.01	0.03	0	0.08	0	0
	KrasG12D	10.25	13.25	11.06	9.8	7.9	0	0	0.1	0	0.07
	number of G3BP1 dots by nucleus
		Vehicle					ZZW-115
	Control	0.025	0.06	0	0.07	0	0.06	0	0.02	0	0.09
	KrasG12D	3.84	2.94	4.12	6.48	4.65	0.01	0	0.04	0.05	0
	number of G3BP1/NUPR1 co-localizing dots by nucleus
		Vehicle					ZZW-115
	Control	0.01	0	0.03	0.08	0.1	0.03	0.02	0	0.05	0
	KrasG12D	2.15	3.56	4.58	5.98	4.14	0.05	0.11	0	0.07	0.06
	Figure 6B
	number of pEIF2 dots by nucleus
		Vehicle					ZZW-115
	Control	0.33	0.52	0.28	0.39	0.66	0.4	0.55	0.84	0.13	0.96
	KrasG12D	7.118	6.212	5.007	8.259	8.477	0.98	0.38	0.66	0.63	0.39
	number of PABP dots by nucleus
		Vehicle					ZZW-115
	Control	0.07055	0.08038	0.08386	0.07197	0.06067	0.06495	0.07087	0.08119	0.07156	0.09039
	KrasG12D	6.685	6.43	5.199	4.838	5.73	0.09786	0.09015	0.07349	0.08091	0.05274
	number of pEIF2 /PABP co-localizing dots by nucleus
		Vehicle					ZZW-115
	Control	0.4492	0.5986	0.3259	0.8607	0.4451	0.5503	0.4201	0.3313	0.5527	0.5183
	KrasG12D	4.371	5.258	4.026	4.137	3.659	0.8786	0.5662	0.6634	0.8115	0.9809
