# Supplementary material for: Targeting NUPR1-dependent stress granules formation to induce synthetic lethality in KrasG12D-driven tumors
Source: EMBO Mol Med. 2024 Feb 15;16(3):4. doi: 10.1038/s44321-024-00032-2 (PMC10940650; doi:10.1038/s44321-024-00032-2)
Supplement: Supplementary file 15 — Source Data Fig. 7 [file 44321_2024_32_MOESM15_ESM.zip]

Archive with 28 entries (27 files):
- Figure 7/
- __MACOSX/._Figure 7
- Figure 7/Merge Control Vehicle.tif
- __MACOSX/Figure 7/._Merge Control Vehicle.tif
- Figure 7/Figure 7 raw data.xlsx
- __MACOSX/Figure 7/._Figure 7 raw data.xlsx
- Figure 7/cleaved caspase-3 Control ZZW-115.tif
- __MACOSX/Figure 7/._cleaved caspase-3 Control ZZW-115.tif
- Figure 7/Merge KC ZZW-115.tif
- __MACOSX/Figure 7/._Merge KC ZZW-115.tif
- Figure 7/KrasG12D Control ZZW-115.tif
- __MACOSX/Figure 7/._KrasG12D Control ZZW-115.tif
- Figure 7/KrasG12D KC ZZW-115.tif
- __MACOSX/Figure 7/._KrasG12D KC ZZW-115.tif
- Figure 7/cleaved caspase-3 KC ZZW-115.tif
- __MACOSX/Figure 7/._cleaved caspase-3 KC ZZW-115.tif
- Figure 7/KrasG12D Control Vehicel.tif
- __MACOSX/Figure 7/._KrasG12D Control Vehicel.tif
- Figure 7/KrasG12D KC Vehicel.tif
- __MACOSX/Figure 7/._KrasG12D KC Vehicel.tif
- Figure 7/cleaved caspase-3 KC Vehicle.tif
- __MACOSX/Figure 7/._cleaved caspase-3 KC Vehicle.tif
- Figure 7/cleaved caspase-3 Control Vehicle.tif
- __MACOSX/Figure 7/._cleaved caspase-3 Control Vehicle.tif
- Figure 7/Merge Control ZZW-115.tif
- __MACOSX/Figure 7/._Merge Control ZZW-115.tif
- Figure 7/Merge KC Vehicle.tif
- __MACOSX/Figure 7/._Merge KC Vehicle.tif
