# Supplementary material for: Targeting NUPR1-dependent stress granules formation to induce synthetic lethality in KrasG12D-driven tumors
Source: EMBO Mol Med. 2024 Feb 15;16(3):4. doi: 10.1038/s44321-024-00032-2 (PMC10940650; doi:10.1038/s44321-024-00032-2)
Supplement: Supplementary file 15 — Source Data Fig. 7 [file 44321_2024_32_MOESM15_ESM.zip › Figure 7/Figure 7 raw data.xlsx]

## Sheet: Feuil1
	Figure 7
		Vehicle					ZZW-115
	Control	0.078	0.023	0.052	0.047	0.06	0.12	0.045	0.081	0.039	0.047
	KrasG12D	0.025	0.014	0.091	0.074	0.023	0.834	0.954	0.836	0.938	0.897
