# Supplementary material for: Targeting NUPR1-dependent stress granules formation to induce synthetic lethality in KrasG12D-driven tumors
Source: EMBO Mol Med. 2024 Feb 15;16(3):4. doi: 10.1038/s44321-024-00032-2 (PMC10940650; doi:10.1038/s44321-024-00032-2)
Supplement: Supplementary file 16 — Source Data Fig. 8 [file 44321_2024_32_MOESM16_ESM.zip]

Archive with 28 entries (27 files):
- Figure 8/
- __MACOSX/._Figure 8
- Figure 8/NUPR1 KC Vehicle.tif
- __MACOSX/Figure 8/._NUPR1 KC Vehicle.tif
- Figure 8/Merge Control Vehicle.tif
- __MACOSX/Figure 8/._Merge Control Vehicle.tif
- Figure 8/G3BP1 KC ZZW-115.tif
- __MACOSX/Figure 8/._G3BP1 KC ZZW-115.tif
- Figure 8/G3BP1 Control Vehicle.tif
- __MACOSX/Figure 8/._G3BP1 Control Vehicle.tif
- Figure 8/NUPR1 Control Vehicle.tif
- __MACOSX/Figure 8/._NUPR1 Control Vehicle.tif
- Figure 8/NUPR1 Control ZZW-115.tif
- __MACOSX/Figure 8/._NUPR1 Control ZZW-115.tif
- Figure 8/Figure 8 raw data.xlsx
- __MACOSX/Figure 8/._Figure 8 raw data.xlsx
- Figure 8/G3BP1 Control ZZW-115.tif
- __MACOSX/Figure 8/._G3BP1 Control ZZW-115.tif
- Figure 8/G3BP1 KC Vehicle.tif
- __MACOSX/Figure 8/._G3BP1 KC Vehicle.tif
- Figure 8/NUPR1 KC ZZW-115.tif
- __MACOSX/Figure 8/._NUPR1 KC ZZW-115.tif
- Figure 8/Merge Control ZZW-115.tif
- __MACOSX/Figure 8/._Merge Control ZZW-115.tif
- Figure 8/Merge  KC ZZW-115.tif
- __MACOSX/Figure 8/._Merge  KC ZZW-115.tif
- Figure 8/Merge KC Vehicle.tif
- __MACOSX/Figure 8/._Merge KC Vehicle.tif
