# Supplementary material for: Targeting NUPR1-dependent stress granules formation to induce synthetic lethality in KrasG12D-driven tumors
Source: EMBO Mol Med. 2024 Feb 15;16(3):4. doi: 10.1038/s44321-024-00032-2 (PMC10940650; doi:10.1038/s44321-024-00032-2)
Supplement: Supplementary file 16 — Source Data Fig. 8 [file 44321_2024_32_MOESM16_ESM.zip › Figure 8/Figure 8 raw data.xlsx]

## Sheet: Feuil1
	Figure 8
	number of NUPR1 dots by nucleus
		Vehicle					ZZW-115
	Control	0.08	0.12	0.09	0.07	0.06	0.09	0.1	0.04	0.06	0.07
	KrasG12D	8.45	11.47	11.19	8.79	6.41	6.54	3.25	2.41	4.25	3.66
	number of G3BP1/NUPR1 co-localizing dots by nucleus
		Vehicle					ZZW-115
	Control	0.02	0.03	0.02	0	0.02	0.01	0.04	0.03	0.02	0.02
	KrasG12D	4.98	5.21	6.87	4.79	6.14	1.25	1.87	0.98	0.74	1.08
	number of G3BP1 dots by nucleus
		Vehicle					ZZW-115
	Control	0.01	0	0.01	0	0.02	0.03	0	0.02	0.01	0
	KrasG12D	3.45	3.58	2.16	4.12	3.98	0.65	0.54	0.79	0.47	0.85
