# Supplementary material for: Targeting NUPR1-dependent stress granules formation to induce synthetic lethality in KrasG12D-driven tumors
Source: EMBO Mol Med. 2024 Feb 15;16(3):4. doi: 10.1038/s44321-024-00032-2 (PMC10940650; doi:10.1038/s44321-024-00032-2)
Supplement: Supplementary file 17 — Source Data Fig. 9 [file 44321_2024_32_MOESM17_ESM.zip]

Archive with 20 entries (19 files):
- Figure 9/
- __MACOSX/._Figure 9
- Figure 9/Figure 9B Vehicle control.tif
- __MACOSX/Figure 9/._Figure 9B Vehicle control.tif
- Figure 9/Figure 9A Vehicle control.tif
- __MACOSX/Figure 9/._Figure 9A Vehicle control.tif
- Figure 9/Figure 9B ZZW-115 KC.tif
- __MACOSX/Figure 9/._Figure 9B ZZW-115 KC.tif
- Figure 9/Figure 9A ZZW-115 KC.tif
- __MACOSX/Figure 9/._Figure 9A ZZW-115 KC.tif
- Figure 9/Figure 9 raw data.xlsx
- __MACOSX/Figure 9/._Figure 9 raw data.xlsx
- Figure 9/Figure 9B Vehicle KC.tif
- __MACOSX/Figure 9/._Figure 9B Vehicle KC.tif
- Figure 9/Figure 9B ZZW-115 control.tif
- __MACOSX/Figure 9/._Figure 9B ZZW-115 control.tif
- Figure 9/Figure 9A ZZW-115 control.tif
- __MACOSX/Figure 9/._Figure 9A ZZW-115 control.tif
- Figure 9/Figure 9A  Vehicle KC.tif
- __MACOSX/Figure 9/._Figure 9A  Vehicle KC.tif
