# Supplementary material for: Targeting NUPR1-dependent stress granules formation to induce synthetic lethality in KrasG12D-driven tumors
Source: EMBO Mol Med. 2024 Feb 15;16(3):4. doi: 10.1038/s44321-024-00032-2 (PMC10940650; doi:10.1038/s44321-024-00032-2)
Supplement: Supplementary file 17 — Source Data Fig. 9 [file 44321_2024_32_MOESM17_ESM.zip › Figure 9/Figure 9 raw data.xlsx]

## Sheet: Feuil1
	Figure 9B
			Vehicle					ZZW115
	Control		0	0	0	0	0	0	0	0	0	0
	Pdx1-Cre KrasG12D		17.158	32.594	27.892	23.192	41.99	5.415	10.839	6.635	6.229	2.696
